# Supplementary material for: High body fat percentage and low consumption of dairy products were associated with vitamin D inadequacy among older women in Malaysia
Source: PLoS One. 2020 Feb 13;15(2):e0228803. doi: 10.1371/journal.pone.0228803 (PMC7018013; doi:10.1371/journal.pone.0228803)
Supplement: S1 Raw data — (XLSX) [file pone.0228803.s001.xlsx]

## Sheet: Data View
Reference_No	A1	A1_Duration	A1_Duration_1	Ethnicity	Ethnicity_State	D.O.M	D.O.B	Age	Marital_Status	Marital_Status_State	Edu_Cat	Working_Status	Monthly_Household_Income	Body_Weight	Height	Height_m	BMI	BMI_Category	Waist_Circumference	WC_WHO_Cat	Body_Fat_Percentage	BF_Category	H1_Duration_1	H1_BSA_1	H1_Duration_2	H1_BSA_2	H1_Duration_3	H1_BSA_3	H1_Frequency	H2_Duration_1	H2_BSA_1	H2_Duration_2	H2_BSA_2	H2_Duration_3	H2_BSA_3	H2_Frequency	H3_Duration_1	H3_BSA_1	H3_Duration_2	H3_BSA_2	H3_Duration_3	H3_BSA_3	H3_Frequency	H1_Duration_1_1	H1_BSA_1_1	H1_Duration_2_1	H1_BSA_2_1	H1_Duration_3_1	H1_BSA_3_1
KJ001	3	15	15	2		24.03.2017	04.07.1950	66.7	2		2	3	2	61.8	163.1	1.63	23.2	2	79	1	35.9	2	0	0	15	26.5	0	0	3	0	0	15	26.5	0	0	2	0	0	15	26.5	0	0	2	0	0	15	26.5	0	0
KJ005	3	6	6	2		24.03.2017	20.11.1957	59.3	2		3	3	1	50.4	154.8	1.55	21	2	71.9	1	34.2	2	60	20	10	45.5	15	28	3	60	20	10	45.5	15	28	2	30	28	60	20	0	0	2	60	20	10	45.5	15	28
KJ008	3	10	10	2		24.03.2017	09.02.1954	63.1	2		2	2	3	55	159.4	1.59	21.6	2	75.4	1	27	1	45	20	0	0	0	0	3	45	20	0	0	0	0	2	0	0	0	0	0	0	0	45	20	0	0	0	0
KJ009	3	8	8	2		24.03.2017	12.02.1956	61.1	2		4	3	2	57.6	154.2	1.54	24.2	2	74.8	1	33.4	2	60	28	0	0	50	28	3	60	28	0	0	50	28	2	0	0	0	0	0	0	0	60	28	0	0	50	28
KJ011	3	10	10	2		24.03.2017	21.11.1954	62.3	2		2	2	1	71.2	167.7	1.68	25.3	3	90	2	37.5	2	45	20	0	0	0	0	2	45	20	0	0	0	0	1	0	0	0	0	0	0	0	45	20	0	0	0	0
KJ012	3	20	20	2		24.03.2017	13.02.1938	79.1	2		1	3	1	65	146.3	1.46	30.4	4	94.4	2	42.4	2	0	0	0	0	0	0	0	0	0	0	0	0	0	0	0	0	0	0	0	0	0	0	0	0	0	0	0
KJ014	3	5	5	2		24.03.2017	15.10.1957	59.4	2		2	2	2	55.2	164.3	1.64	20.4	2	74.5	1	29.3	1	60	13	60	13	0	0	3	60	13	0	0	0	0	2	60	13	0	0	0	0	2	60	13	60	13	0	0
KJ015	3	13	13	2		24.03.2017	05.10.1951	65.5	2		3	3	2	54	153.4	1.53	22.9	2	70.6	1	35.6	2	10	22.5	0	0	0	0	1	0	0	0	0	0	0	0	0	0	0	0	0	0	0	10	22.5	0	0	0	0
KJ016	3	15	15	2		24.03.2017	28.10.1948	68.4	3		3	2	2	62.8	156.1	1.56	25.8	3	85.2	1	38.9	2	15	20	0	0	0	0	3	15	20	0	0	0	0	2	15	20	0	0	0	0	2	15	20	0	0	0	0
KJ017	3	25	25	2		24.03.2017	18.03.1940	77	2		3	3	2	61.6	156.1	1.56	25.3	3	80	1	39	2	0	0	15	20	0	0	4	30	20	15	20	0	0	1	0	0	0	0	0	0	0	0	0	15	20	0	0
KJ018	3	9	9	2		24.03.2017	21.06.1956	60.8	4	WIDOWED	2	3	1	60.6	150.6	1.51	26.7	3	84.5	1	35.2	2	30	28	40	13	0	0	3	0	0	0	0	0	0	0	0	0	0	0	0	0	0	30	28	40	13	0	0
KJ019	3	10	10	2		24.03.2017	18.01.1951	66.2	2		1	3	2	63.8	173	1.73	21.3	2	76.2	1	31.3	2	20	20	0	0	20	20	1	60	20	30	22	0	0	1	20	20	30	20	0	0	1	20	20	0	0	20	20
KJ020	3	10	10	2		24.03.2017	04.03.1950	67.1	2		3	1	2	55.8	150.2	1.5	24.7	2	84	1	35.4	2	0	0	0	0	0	0	0	0	0	0	0	0	0	0	0	0	0	0	0	0	0	0	0	0	0	0	0
KJ021	3	8	8	2		24.03.2017	08.04.1957	60	2		2	1	1	61	149.5	1.5	27.3	3	84.2	1	32.3	2	5	29.5	0	0	0	0	3	5	29.5	0	0	0	0	2	60	29.5	0	0	0	0	1	5	29.5	0	0	0	0
KJ022	3	21	21	2		24.03.2017	28.11.1946	70.3	2		3	3	3	50.8	152.9	1.53	21.7	2	73.2	1	31.5	2	20	29.5	0	0	0	0	3	20	29.5	0	0	0	0	2	90	37.5	0	0	0	0	1	20	29.5	0	0	0	0
KJ023	3	13	13	2		24.03.2017	03.07.1949	67.7	1		3	3	1	40	142.7	1.43	19.6	2	65	1	29.6	1	10	20	10	20	0	0	1	10	20	10	20	0	0	1	0	0	0	0	0	0	0	10	20	10	20	0	0
KJ025	3	29	29	2		24.03.2017	01.03.1957	60.1	2		2	3	1	38.8	150.8	1.51	17.1	1	62.4	1	20.9	1	10	16.5	0	0	0	0	3	0	0	0	0	0	0	0	0	0	0	0	30	29.5	1	10	16.5	0	0	0	0
KJ026	3	33	33	2		24.03.2017	07.06.1932	84.8	2		2	3	1	53.8	149.6	1.5	24	2	79.7	1	38.3	2	75	20	0	0	0	0	1	75	20	0	0	0	0	1	0	0	0	0	0	0	0	75	20	0	0	0	0
KJ028	3	28	28	2		24.03.2017	29.04.1948	68.9	2		3	2	1	67.2	163.2	1.63	25.2	3	79.9	1	36.3	2	45	20	0	0	0	0	1	45	20	0	0	0	0	1	30	20	0	0	0	0	1	45	20	0	0	0	0
KJ029	3	16	16	2		24.03.2017	16.05.1951	65.9	2		2	2	1	69	159.1	1.59	27.3	3	85.9	1	39.3	2	0	0	0	0	0	0	0	0	0	0	0	0	0	0	60	13	0	0	60	13	1	0	0	0	0	0	0
KJ030	3	15	15	2		24.03.2017	28.08.1954	62.6	4	WIDOWED	3	2	2	48	146.9	1.47	22.2	2	76.5	1	37.6	2	60	20	0	0	0	0	3	60	20	0	0	0	0	2	0	0	0	0	0	0	0	60	20	0	0	0	0
KJ031	3	13	13	2		24.03.2017	14.07.1950	66.7	2		3	3	2	61.6	152.6	1.53	26.5	3	88.5	2	38.3	2	60	20	0	0	0	0	2	60	20	0	0	0	0	1	0	0	0	0	0	0	0	60	20	0	0	0	0
KJ032	3	20	20	2		24.03.2017	07.07.1944	72.7	2		2	3	1	60.6	148.5	1.49	27.5	3	85.8	1	41.2	2	45	20	0	0	0	0	3	45	20	0	0	0	0	2	45	20	0	0	0	0	1	45	20	0	0	0	0
KJ034	3	11	11	2		24.03.2017	01.01.1956	61.2	2		2	1	1	50.8	156.4	1.56	20.8	2	77.2	1	28.5	1	60	28	0	0	0	0	3	60	28	0	0	30	28	2	60	28	0	0	0	0	1	60	28	0	0	0	0
KJ035	3	10	10	2		24.03.2017	01.09.1954	62.6	4	WIDOWED	4	3	2	45	153.4	1.53	19.1	2	65.8	1	30	1	90	20	0	0	0	0	1	0	0	0	0	0	0	0	0	0	0	0	0	0	0	90	20	0	0	0	0
KJ039	3	10	10	2		24.03.2017	04.01.1953	64.2	2		4	3	2	44.8	150.1	1.5	19.9	2	71.5	1	27.5	1	60	16	30	20	0	0	3	60	16	30	20	0	0	2	0	0	0	0	0	0	0	60	16	30	20	0	0
KJ040	3	22	22	2		24.03.2017	26.05.1947	69.8	2		4	1	2	49.2	156.7	1.57	20	2	75	1	30.6	1	60	28	0	0	0	0	3	60	28	0	0	0	0	2	60	28	0	0	0	0	1	60	28	0	0	0	0
KJ041	3	20	20	2		24.03.2017	05.06.1953	63.8	2		2	3	3	60.4	157.6	1.58	24.3	2	78	1	33	2	30	20	0	0	0	0	3	30	20	0	0	0	0	2	30	20	0	0	0	0	1	30	20	0	0	0	0
KJ042	3	21	21	2		24.03.2017	28.12.1945	71.2	1		4	3	1	63.8	157.4	1.57	25.8	3	87	1	37.8	2	80	13	0	0	0	0	3	80	13	0	0	0	0	2	80	13	0	0	0	0	2	80	13	0	0	0	0
KJ043	3		16.1	2		24.03.2017	11.10.1947	69.5	2		1	3	1	62.2	150.7	1.51	27.4	3	90.5	2	40.2	2	0	0	0	0	0	0	0	0	0	0	0	0	0	0	0	0	0	0	0	0	0	0	0	0	0	0	0
KJ044	3	10	10	2		24.03.2017	05.11.1949	67.4	2		3	3	1	46.6	150.2	1.5	20.7	2	65.4	1	29.6	1	0	0	0	0	30	28	3	0	0	0	0	30	28	2	0	0	0	0	30	28	2	0	0	0	0	30	28
KJ045	3	23	23	2		24.03.2017	06.12.1944	72.3	2		1	3	1	52.6	153	1.53	22.5	2	78	1	34.5	2	0	0	0	0	0	0	0	0	0	0	0	0	0	0	70	21.5	0	0	0	0	2	0	0	0	0	0	0
KJ046	3	24	24	2		24.03.2017	12.06.1943	73.8	2		4	2	3	50.8	153.7	1.54	21.5	2	70.2	1	30.1	1	60	20	0	0	0	0	3	60	20	0	0	0	0	2	30	20	0	0	45	20	1	60	20	0	0	0	0
KJ047	3	10	10	2		24.03.2017	30.08.1950	66.6	1		3	3	1	67.2	162.4	1.62	25.5	3	88.6	2	37.3	2	120	20	0	0	0	0	3	120	20	0	0	0	0	2	90	20	0	0	0	0	2	120	20	0	0	0	0
KJ048	3	7	7	2		24.03.2017	30.12.1955	61.2	4	WIDOWED	2	3	3	64.2	151	1.51	28.2	3	84.5	1	39.5	2	90	29.5	0	0	0	0	1	0	0	0	0	10	29.5	1	90	29.5	0	0	0	0	1	90	29.5	0	0	0	0
KJ049	3	14	14	2		24.03.2017	07.01.1952	65.2	2		3	3	3	44.8	145	1.45	21.3	2	74.5	1	30.1	1	40	18	0	0	0	0	3	40	18	0	0	0	0	2	40	18	0	0	0	0	2	40	18	0	0	0	0
SD001	3	20	20	2		16.04.2017	20.05.1943	73.9	2		2	3	2	67.2	154	1.54	28.3	3	89.5	2	40.7	2	60	20	0	0	0	0	3	60	20	0	0	0	0	2	60	20	0	0	0	0	2	60	20	0	0	0	0
SD002	3	12	12	2		16.04.2017	07.11.1952	64.4	2		2	3	1	55	150.5	1.51	24.3	2	82	1	34.2	2	60	20	0	0	0	0	3	60	20	0	0	0	0	2	0	0	0	0	0	0	0	60	20	0	0	0	0
SD003	3	14	14	2		16.04.2017	17.06.1952	64.8	2		1	2	2	55.2	159.6	1.6	21.7	2	83.5	1	28.5	1	60	20	0	0	0	0	3	60	20	0	0	0	0	2	0	0	0	0	90	20	1	60	20	0	0	0	0
SD004	3	7	7	2		16.04.2017	13.06.1956	60.8	2		2	2	2	62.6	154.1	1.54	26.4	3	81.2	1	38.6	2	60	20	0	0	0	0	3	60	20	0	0	0	0	2	0	0	0	0	0	0	0	60	20	0	0	0	0
SD005	3	15	15	2		16.04.2017	13.08.1949	67.7	2		1	2	3	64.8	148.3	1.48	29.5	3	93.5	2	42.3	2	30	27	0	0	0	0	3	30	27	0	0	0	0	2	5	27	0	0	0	0	1	30	27	0	0	0	0
SD007	3	17	17	2		16.04.2017	02.09.1949	67.6	2		2	2	1	60	154	1.54	25.3	3	91.5	2	36.8	2	30	21.5	0	0	0	0	3	30	21.5	0	0	0	0	2	30	29.5	0	0	0	0	2	30	21.5	0	0	0	0
SD008	3	10	10	2		16.04.2017	30.09.1953	63.5	2		2	1	2	71.2	161.5	1.62	27.3	3	95	2	37.6	2	10	29.5	0	0	10	29.5	3	10	29.5	0	0	10	29.5	2	10	29.5	0	0	10	29.5	2	10	29.5	0	0	10	29.5
SD013	3	16	16	2		16.04.2017	17.10.1955	61.5	2		2	1	2	68.6	156.8	1.57	27.9	3	96.5	2	38.9	2	0	0	0	0	0	0	0	60	13	0	0	0	0	1	0	0	0	0	0	0	0	0	0	0	0	0	0
SD016	3	5	5	2		16.04.2017	15.02.1959	58.2	2		2	3	2	55.2	153.4	1.53	23.5	2	81.5	1	34.2	2	90	20	0	0	0	0	1	90	20	0	0	0	0	1	60	20	0	0	0	0	1	90	20	0	0	0	0
SD019	3	12	12	2		16.04.2017	12.03.1952	65.1	2		1	1	2	39.6	156.5	1.57	16.2	1	63.8	1	24.3	1	0	0	0	0	0	0	0	0	0	0	0	0	0	0	180	19.5	0	0	0	0	1	0	0	0	0	0	0
SD021	3	8	8	2		16.04.2017	28.02.1955	62.1	2		2	2	2	58	151.3	1.51	25.3	3	87	1	33.2	2	15	29.5	5	29.5	30	29.5	1	15	29.5	5	29.5	30	29.5	1	15	29.5	5	29.5	30	29.5	1	15	29.5	5	29.5	30	29.5
SD022	3	10	10	2		16.04.2017	20.11.1954	62.4	2		2	3	2	59.8	156.8	1.57	24.3	2	89.2	2	35.3	2	30	20	0	0	0	0	3	30	20	0	0	0	0	2	30	20	0	0	0	0	1	30	20	0	0	0	0
SD023	3	14	14	2		16.04.2017	19.10.1951	65.5	2		2	3	2	59.2	155.1	1.55	24.6	2	82.1	1	35.4	2	0	0	0	0	0	0	0	0	0	0	0	0	0	0	0	0	0	0	0	0	0	0	0	0	0	0	0
SD024	3	15	15	2		16.04.2017	04.06.1952	64.9	2		2	3	1	60.4	154	1.54	25.5	3	84.5	1	33.6	2	60	13	0	0	0	0	3	60	13	0	0	0	0	2	120	13	0	0	0	0	2	60	13	0	0	0	0
SD025	3	6	6	2		16.04.2017	31.07.1956	60.7	2		3	1	1	46	150	1.5	20.4	2	66.2	1	28.6	1	15	28	0	0	0	0	2	15	28	0	0	0	0	1	15	28	0	0	0	0	1	15	28	0	0	0	0
SD026	3	5	5	2		16.04.2017	16.10.1960	56.5	2		2	1	1	60.6	153.6	1.54	25.7	3	78	1	32.6	2	0	0	0	0	0	0	0	0	0	0	0	0	0	0	0	0	0	0	0	0	0	0	0	0	0	0	0
SD028	3	21	21	2		16.04.2017	15.11.1948	68.4	4	WIDOWED	3	2	1	52.2	152.2	1.52	22.5	2	72.4	1	31.7	2	30	11.5	30	11.5	0	0	3	30	11.5	30	11.5	0	0	2	60	11.5	0	0	0	0	1	30	11.5	30	11.5	0	0
SD030	3	13	13	2		16.04.2017	05.12.1953	63.4	2		3	2	2	56.4	150.9	1.51	24.8	2	81.5	1	33.7	2	60	20	0	0	0	0	1	60	20	0	0	0	0	1	0	0	0	0	0	0	0	60	20	0	0	0	0
SD032	3	14	14	2		16.04.2017	30.09.1954	62.5	2		2	2	3	50.4	147.5	1.48	23.2	2	80.5	1	33	2	30	20	0	0	0	0	3	30	20	0	0	0	0	2	120	45.5	0	0	0	0	1	30	20	0	0	0	0
SD036	3	14	14	2		16.04.2017	23.02.1951	66.1	2		2	3	1	67.8	149.1	1.49	30.5	4	88.8	2	38.9	2	60	20	0	0	0	0	3	60	20	0	0	0	0	1	60	20	0	0	0	0	1	60	20	0	0	0	0
SD037	3	20	20	2		16.04.2017	17.04.1959	58	1		3	1	1	53.8	148	1.48	24.6	2	79.5	1	35.3	2	45	20	0	0	0	0	3	45	20	0	0	0	0	2	0	0	0	0	0	0	0	45	20	0	0	0	0
SD038	3	10	10	2		16.04.2017	10.03.1956	61.1	2		3	2	2	57.4	154.9	1.55	23.9	2	83.5	1	32.2	2	30	28	0	0	0	0	3	30	28	0	0	0	0	2	30	28	0	0	0	0	1	30	28	0	0	0	0
SD039	3	13	13	2		16.04.2017	21.08.1953	63.7	2		3	3	2	50	152.8	1.53	21.4	2	77	1	30	1																						36	16.7	5	4.6	2	1.9
SD040	3	21	21	2		16.04.2017	20.11.1946	70.4	2		1	2	3	56.8	147.8	1.48	26	3	81.5	1	35.6	2	10	19.5	0	0	0	0	1	10	19.5	0	0	0	0	1	10	19.5	0	0	0	0	1	10	19.5	0	0	0	0
SD041	3	7	7	2		16.04.2017	10.01.1954	63.3	2		2	1	1	58.6	151.2	1.51	25.6	3	86.5	1	35.2	2	120	20	0	0	0	0	3	120	20	0	0	0	0	2	120	20	0	0	0	0	1	120	20	0	0	0	0
SD042	3	25	25	2		16.04.2017	02.03.1942	75.1	2		2	3	2	50	152.6	1.53	21.5	2	73.5	1	32.2	2	30	20	0	0	0	0	3	30	20	0	0	0	0	2	30	20	0	0	0	0	1	30	20	0	0	0	0
SD043	3	7	7	2		16.04.2017	01.06.1959	57.9	2		2	2	1	56.8	157.1	1.57	23	2	83	1	32.7	2	60	21.5	0	0	0	0	1	60	21.5	0	0	0	0	1	60	21.5	0	0	0	0	1	60	21.5	0	0	0	0
SD044	3	5	5	2		16.04.2017	11.04.1959	58	2		2	2	1	50	151.1	1.51	21.9	2	72	1	29.1	1	60	19	0	0	0	0	3	60	19	0	0	0	0	2	10	20.5	0	0	0	0	1	60	19	0	0	0	0
SD045	3	10	10	2		16.04.2017	04.09.1952	64.6	2		2	2	2	56	156	1.56	23	2	78	1	28.3	1	90	20	0	0	0	0	1	90	20	0	0	0	0	1	0	0	0	0	0	0	0	90	20	0	0	0	0
SD046	3	15	15	2		16.04.2017	20.09.1947	69.6	4	WIDOWED	3	1	1	51.6	150	1.5	22.9	2	75.9	1	36.3	2	15	28	10	15	0	0	4	0	0	10	15	0	0	2	15	28	10	15	0	0	1	15	28	10	15	0	0
SD047	3	23	23	2		16.04.2017	05.06.1950	66.9	1		1	3	1	51.6	154.5	1.55	21.6	2	77.5	1	32.8	2	10	9	60	10	0	0	2	0	0	60	10	0	0	3	60	10	0	0	0	0	2	10	9	60	10	0	0
SD048	3	25	25	2		16.04.2017	15.11.1942	74.4	2		1	2	1	48.2	143.4	1.43	23.4	2	82	1	36.9	2	15	19.5	0	0	0	0	1	15	19.5	0	0	0	0	1	15	19.5	0	0	0	0	1	15	19.5	0	0	0	0
SJ001	3	5	5	2		18.04.2017	24.02.1964	53.1	2		3	2	2	56.2	152.6	1.53	24.1	2	78.7	1	34.1	2	45	20	10	18.5	0	0	3	45	20	10	18.5	0	0	1	45	20	10	18.5	0	0	1	45	20	10	18.5	0	0
SJ002	3	8	8	2		18.04.2017	03.09.1954	62.6	1		4	3	1	64.6	158.8	1.59	25.6	3	85	1	40.9	2	10	28	10	29.5	60	28	1	10	28	0	0	60	28	1	10	28	0	0	60	28	1	10	28	10	29.5	60	28
SJ003	3	15	15	2		18.04.2017	26.02.1947	70.1	4	WIDOWED	3	2	3	43.8	160	1.6	17.1	1	63.4	1	29.5	1	90	28	0	0	5	45.5	1	90	28	0	0	5	45.5	1	90	28	0	0	0	0	1	90	28	0	0	5	45.5
SJ008	3	5	5	2		18.04.2017	01.02.1957	60.2	2		3	2	1	48.2	162.3	1.62	18.3	1	67.7	1	22.3	1	40	17	0	0	0	0	3	40	17	0	0	0	0	2	0	0	0	0	0	0	0	40	17	0	0	0	0
SJ009	3	33	33	2		18.04.2017	01.04.1945	72	1		4	3	1	86.8	158.5	1.59	34.6	4	97	2	46.9	2	30	28	10	26.5	10	26.5	3	30	28	10	26.5	10	26.5	1	30	28	0	0	0	0	1	30	28	10	26.5	10	26.5
SJ010	3	10	10	2		18.04.2017	09.07.1954	62.8	1		4	1	2	67.6	153	1.53	28.9	3	80.9	1	42	2																						36	16.7	5	4.6	2	1.9
SJ011	3	5	5	2		18.04.2017	27.01.1966	51.2	2		3	2	2	65.4	164.1	1.64	24.3	2	80.6	1	33.7	2	60	54	0	0	0	0	3	60	20	0	0	0	0	1	45	54	0	0	0	0	1	60	54	0	0	0	0
SJ012	3	13	13	2		18.04.2017	10.07.1954	62.8	2		3	2	1	56.6	159.4	1.59	22.3	2	78.8	1	33.4	2	10	20	40	20	0	0	1	30	20	0	0	0	0	1	0	0	0	0	0	0	0	10	20	40	20	0	0
SJ014	3	10	10	2		18.04.2017	22.01.1955	62.2	2		4	3	1	48.6	162.5	1.63	18.4	1	65.1	1	28.3	1	45	8	0	0	90	28	3	45	8	0	0	90	28	2	120	8	0	0	0	0	1	45	8	0	0	90	28
SJ015	3	13	13	2		18.04.2017	04.06.1953	63.9	2		4	1	1	54.6	151.6	1.52	23.8	2	74.6	1	35.1	2	0	0	0	0	0	0	0	0	0	0	0	0	0	0	0	0	0	0	0	0	0	0	0	0	0	0	0
SJ016	3	22	22	2		18.04.2017	04.05.1946	71	2		3	3	1	43.4	155.3	1.55	18	1	67.9	1	28.3	1	90	17	0	0	0	0	3	90	17	0	0	0	0	2	60	41	0	0	0	0	1	90	17	0	0	0	0
SJ018	3	10	10	2		18.04.2017	06.07.1958	58.8	2		4	2	2	62.4	167	1.67	22.4	2	76.4	1	36.8	2	60	8	0	0	0	0	3	60	8	0	0	0	0	2	60	8	0	0	0	0	1	60	8	0	0	0	0
SJ019	3	33	33	2		18.04.2017	17.05.1938	78.9	1		3	3	1	35.6	143	1.43	17.4	1	58.4	1	24.7	1	75	28	15	21.5	0	0	1	75	28	15	21.5	0	0	1	0	0	0	0	0	0	0	75	28	15	21.5	0	0
SJ021	3	23	23	2		18.04.2017	13.03.1947	70.1	2		3	2	1	54.8	151.8	1.52	23.8	2	81.5	1	35.5	2	90	41	0	0	0	0	2	90	41	0	0	0	0	1	90	41	0	0	0	0	1	90	41	0	0	0	0
SJ022	3	14	14	2		18.04.2017	27.04.1953	64	3		4	3	3	56.8	157.7	1.58	22.8	2	74.9	1	34	2	45	20	0	0	0	0	4	45	20	0	0	60	49.5	1	45	20	0	0	0	0	1	45	20	0	0	0	0
SJ024	3	13	13	2		18.04.2017	19.04.1954	63	2		4	2	2	48.2	151.6	1.52	21	2	69.7	1	32.4	2	8	10	0	0	0	0	1	0	0	0	0	0	0	0	5	10	0	0	0	0	1	8	10	0	0	0	0
SJ025	3	5	5	2		18.04.2017	03.10.1958	58.5	2		4	3	3	60.4	156	1.56	24.8	2	79.3	1	36.2	2	5	29.5	10	29.5	0	0	3	5	29.5	10	29.5	0	0	2	0	0	0	0	0	0	0	5	29.5	10	29.5	0	0
SJ026	3	9	9	2		18.04.2017	16.05.1954	62.9	1		3	3	1	51.8	150.2	1.5	23	2	78.8	1	33.9	2	240	36	15	37.5	0	0	3	240	36	15	37.5	0	0	2	240	36	15	37.5	0	0	2	240	36	15	37.5	0	0
SJ027	3	20	20	2		18.04.2017	12.12.1940	76.3	2		3	2	1	58.2	152.8	1.53	24.9	2	82.3	1	37.7	2	0	0	0	0	0	0	0	0	0	0	0	0	0	0	0	0	0	0	0	0	0	0	0	0	0	0	0
SJ028	3	14	14	2		18.04.2017	25.07.1947	69.7	3		3	1	1	61.6	151.1	1.51	27	3	91	2	40.4	2	0	0	0	0	0	0	0	0	0	0	0	0	0	0	0	0	0	0	0	0	0	0	0	0	0	0	0
SJ029	3	30	30	2		18.04.2017	06.02.1941	76.2	2		3	2	1	56.2	154.5	1.55	23.5	2	79.8	1	31.4	2	10	14.5	0	0	0	0	3	10	14.5	0	0	0	0	2	0	0	0	0	0	0	0	10	14.5	0	0	0	0
SJ030	3	25	25	2		18.04.2017	15.09.1940	76.6	2		2	3	3	46.6	148.8	1.49	21	2	70	1	31.3	2	60	20	0	0	45	21.5	3	60	20	0	0	45	21.5	2	60	20	0	0	0	0	1	60	20	0	0	45	21.5
SJ031	3	15	15	2		18.04.2017	12.04.1952	65	2		2	2	3	46.3	159	1.59	18.3	1	66.5	1	26.5	1	0	0	0	0	0	0	0	0	0	0	0	0	0	0	10	36	0	0	0	0	1	0	0	0	0	0	0
SJ032	3	7	7	2		18.04.2017	11.11.1957	59.4	2		3	2	2	68.8	155.4	1.55	28.5	3	82.8	1	38	2	0	0	0	0	0	0	0	0	0	0	0	0	0	0	0	0	0	0	0	0	0	0	0	0	0	0	0
SJ033	3	22	22	2		18.04.2017	08.05.1945	71.9	2		2	3	1	51.4	148.3	1.48	23.4	2	81.8	1	37	2	30	29.5	0	0	0	0	3	30	29.5	0	0	0	0	2	0	0	0	0	0	0	0	30	29.5	0	0	0	0
SJ034	3	5	5	2		18.04.2017	15.01.1962	55.3	2		3	2	2	54.2	162.6	1.63	20.5	2	73.4	1	31.4	2	60	28	0	0	0	0	2	60	28	0	0	0	0	2	90	28	0	0	60	68	2	60	28	0	0	0	0
DJ001	3	23	23	2		29.04.2017	18.09.1949	67.6	1		3	3	1	52	163.3	1.63	19.5	2	67.5	1	28.1	1	90	44	0	0	0	0	2	90	44	60	12	0	0	1	0	0	0	0	0	0	0	90	44	0	0	0	0
DJ004	3	10	10	2		29.04.2017	28.11.1954	62.4	2		4	3	2	48.6	147.5	1.48	22.3	2	73.8	1	35.4	2	60	20	0	0	0	0	1	60	5.5	0	0	0	0	1	60	20	0	0	0	0	1	60	20	0	0	0	0
DJ005	3	16	16	2		29.04.2017	10.11.1949	67.5	4	WIDOWED	3	3	2	56.4	150	1.5	25.1	3	82.2	1	33.4	2	180	28	30	28	0	0	1	180	28	30	28	0	0	1	180	28	30	28	0	0	1	180	28	30	28	0	0
DJ006	3	6	6	2		29.04.2017	25.10.1956	60.5	2		3	2	2	59.4	156.4	1.56	24.3	2	79.3	1	39.7	2	150	18	30	29.5	0	0	3	90	18	30	29.5	0	0	3	120	29.5	0	0	0	0	1	150	18	30	29.5	0	0
DJ007	3	10	10	2		29.04.2017	15.12.1955	61.4	2		3	1	1	70.8	161.7	1.62	27.1	3	81.1	1	37.2	2	30	20	10	10	0	0	3	30	20	10	10	0	0	2	30	21.5	0	0	0	0	1	30	20	10	10	0	0
DJ008	3	26	26	2		29.04.2017	13.07.1942	74.8	2		3	3	2	61.6	152.2	1.52	26.6	3	89.4	2	38.5	2	45	20	0	0	0	0	3	45	20	0	0	0	0	2	30	6	0	0	0	0	1	45	20	0	0	0	0
DJ009	3	18	18	2		29.04.2017	25.05.1939	77.9	2		2	3	2	53.4	150.5	1.51	23.6	2	76.5	1	37.2	2	15	20	0	0	0	0	2	15	20	0	0	0	0	1	30	20	0	0	0	0	1	15	20	0	0	0	0
DJ011	3	20	20	2		29.04.2017	02.08.1947	69.7	2		4	3	3	49.2	154	1.54	20.7	2	73.3	1	32.8	2	35	20	20	26.5	0	0	3	60	20	20	26.5	0	0	1	60	20	20	26.5	0	0	1	35	20	20	26.5	0	0
DJ012	3	12	12	2		29.04.2017	03.03.1942	75.2	2		2	3	1	59.8	152.8	1.53	25.6	3	89.5	2	38.7	2	30	20	0	0	0	0	3	30	20	0	0	0	0	2	30	20	0	0	0	0	2	30	20	0	0	0	0
DJ013	3	10	10	2		29.04.2017	20.11.1950	66.4	2		3	3	2	57	150.1	1.5	25.3	3	78.1	1	39.1	2	30	20	0	0	0	0	3	30	20	0	0	0	0	1	60	20	0	0	0	0	1	30	20	0	0	0	0
DJ014	3	20	20	2		29.04.2017	13.11.1943	73.5	1		3	3	2	54	143.7	1.44	26.2	3	84.2	1	34.9	2	45	20	0	0	0	0	3	45	20	0	0	0	0	2	45	20	0	0	0	0	1	45	20	0	0	0	0
DJ016	3	18	18	2		29.04.2017	19.11.1948	68.4	3		3	2	2	58.4	149.4	1.49	26.2	3	81.4	1	39	2	60	26	0	0	0	0	3	60	26	0	0	0	0	1	60	26	0	0	0	0	1	60	26	0	0	0	0
DJ017	3	9	9	2		29.04.2017	28.11.1950	66.4	4	WIDOWED	3	3	1	58.4	154.5	1.55	24.5	2	81.8	1	31.8	2	0	0	0	0	0	0	0	0	0	0	0	0	0	0	60	20	0	0	0	0	1	0	0	0	0	0	0
DJ018	3	20	20	2		29.04.2017	29.12.1946	70.3	2		3	2	2	63.2	160.5	1.61	24.5	2	81.1	1	35.4	2	60	17.5	0	0	0	0	1	60	20	0	0	0	0	3	0	0	0	0	0	0	0	60	17.5	0	0	0	0
DJ019	3	8	8	2		29.04.2017	09.07.1951	65.8	1		4	3	1	62.2	155.5	1.56	25.7	3	83.3	1	40.9	2	0	0	0	0	0	0	0	0	0	0	0	0	0	0	0	0	0	0	0	0	0	0	0	0	0	0	0
DJ020	3	9	9	2		29.04.2017	19.12.1952	64.4	3		3	1	2	58.6	146.5	1.47	27.3	3	86.3	1	40.3	2	40	28	30	28	0	0	3	40	28	30	28	0	0	3	60	28	0	0	0	0	1	40	28	30	28	0	0
DJ022	3	21	21	2		29.04.2017	13.02.1942	75.2	2		2	3	1	61.6	148.4	1.48	28	3	84.1	1	41.3	2	30	28	0	0	0	0	3	30	28	0	0	0	0	2	30	28	0	0	0	0	2	30	28	0	0	0	0
DJ024	3	19	19	2		29.04.2017	08.09.1950	66.6	2		2	3	1	58	145.7	1.46	27.3	3	85.5	1	34.5	2	60	20	0	0	0	0	2	60	20	0	0	0	0	1	15	20	0	0	0	0	1	60	20	0	0	0	0
DJ025	3	10	10	2		29.04.2017	13.09.1953	63.6	2		2	3	2	63.8	160.1	1.6	24.9	2	84.8	1	36	2	40	28	40	28	0	0	3	40	28	40	28	0	0	2	0	0	0	0	0	0	0	40	28	40	28	0	0
DJ026	3	25	25	2		29.04.2017	01.07.1951	65.8	4	WIDOWED	4	3	1	77	162.8	1.63	29.1	3	95.6	2	37.9	2	60	19	90	19	0	0	2	60	19	90	19	0	0	1	0	0	0	0	0	0	0	60	19	90	19	0	0
DJ027	3	16	16	2		29.04.2017	22.11.1957	59.4	4	WIDOWED	4	1	3	63.6	164.2	1.64	23.6	2	82.8	1	34.1	2	0	0	0	0	0	0	0	0	0	0	0	0	0	0	60	20	0	0	0	0	2	0	0	0	0	0	0
DJ029	3	15	15	2		29.04.2017	20.12.1946	70.4	4	WIDOWED	4	3	3	44.2	146.1	1.46	20.7	2	69.1	1	47.7	2	40	29.5	0	0	0	0	1	40	29.5	0	0	0	0	1	60	20	0	0	0	0	1	40	29.5	0	0	0	0
DJ030	3	28	28	2		29.04.2017	18.12.1950	66.4	2		3	3	3	62.2	150.7	1.51	27.4	3	80	1	36	2	45	20	0	0	0	0	3	45	20	0	0	0	0	1	45	20	0	0	0	0	1	45	20	0	0	0	0
DJ031	3	12	12	2		29.04.2017	20.11.1952	64.4	2		3	2	3	55.4	158.3	1.58	22.1	2	75.9	1	32.4	2	60	28	0	0	0	0	3	60	28	0	0	0	0	1	60	28	0	0	0	0	1	60	28	0	0	0	0
DJ032	3	22	22	2		29.04.2017	04.09.1942	74.7	2		4	3	3	62.2	156.7	1.57	25.3	3	78.7	1	39.2	2	0	0	0	0	0	0	0	0	0	0	0	0	0	0	60	20	0	0	0	0	1	0	0	0	0	0	0
DJ033	3	20	20	2		29.04.2017	10.10.1945	71.6	2		4	3	2	51.2	154.6	1.55	21.4	2	76.5	1	34.2	2	60	20	30	20	0	0	3	60	20	30	20	0	0	2	60	20	0	0	0	0	2	60	20	30	20	0	0
DJ034	3	30	30	2		29.04.2017	05.02.1957	60.2	2		3	2	1	59.8	162.4	1.62	22.7	2	76.5	1	31.8	2	120	26	0	0	0	0	2	0	0	0	0	0	0	0	180	28	0	0	0	0	1	120	26	0	0	0	0
DJ035	3	11	11	2		29.04.2017	06.08.1957	59.7	2		3	3	3	53	157.8	1.58	21.3	2	77	1	32.3	2	45	29.5	0	0	0	0	3	53	29.5	0	0	0	0	2	0	0	0	0	0	0	0	45	29.5	0	0	0	0
DJ036	3	19	19	2		29.04.2017	28.06.1948	68.8	2		3	2	3	67.4	154	1.54	28.4	3	83.9	1	40.6	2	60	20	30	20	0	0	2	60	20	30	20	0	0	1	0	0	0	0	0	0	0	60	20	30	20	0	0
DJ037	3	22	22	2		29.04.2017	08.06.1946	70.9	2		2	2	1	54.4	154.6	1.55	22.8	2	75	1	34.6	2	60	20	30	20	0	0	2	60	20	30	20	0	0	1	0	0	0	0	0	0	0	60	20	30	20	0	0
DJ038	3	25	25	2		29.04.2017	29.07.1942	74.8	2		4	3	3	56.4	141.5	1.42	28.2	3	86.8	1	41.5	2	15	20	15	18.5	0	0	1	60	17.5	0	0	0	0	1	0	0	0	0	0	0	0	15	20	15	18.5	0	0
DJ039	3	15	15	2		29.04.2017	26.09.1956	60.6	2		3	3	1	80	155.3	1.55	33.2	4	97	2	44.6	2	0	0	0	0	0	0	0	0	0	0	0	0	0	0	0	0	0	0	0	0	0	0	0	0	0	0	0
DJ040	3	20	20	2		29.04.2017	08.07.1939	77.8	4	WIDOWED	1	2	2	73.4	145.5	1.46	34.7	4	108	2	42.3	2	30	20	0	0	0	0	2	30	20	0	0	0	0	1	30	20	0	0	0	0	1	30	20	0	0	0	0
DJ041	3	15	15	2		29.04.2017	07.01.1949	68.3	2		3	3	1	50.6	162.2	1.62	19.2	2	69.5	1	43.8	2	0	0	0	0	45	22.5	2	0	0	0	0	45	22.5	1	0	0	0	0	45	22.5	1	0	0	0	0	45	22.5
DJ042	3		16.1	2		29.04.2017	22.11.1952	64.4	2		3	2	2	62.2	154.4	1.54	26.1	3	79.4	1	39	2	60	44	0	0	0	0	3	60	44	0	0	0	0	2	0	0	0	0	0	0	0	60	44	0	0	0	0
DJ043	3	8	8	2		29.04.2017	08.05.1955	62	2		4	3	2	57.2	151.3	1.51	25	2	76	1	37.4	2	40	20	10	29.5	10	29.5	3	30	29.5	10	29.5	10	29.5	2	30	29.5	10	29.5	10	29.5	1	40	20	10	29.5	10	29.5
DJ044	3	12	12	2		29.04.2017	24.07.1952	64.8	2		4	3	1	46.8	157.3	1.57	18.9	2	71.5	1	29.6	1	40	11.5	0	0	0	0	1	40	11.5	0	0	0	0	1	40	11.5	0	0	0	0	1	40	11.5	0	0	0	0
DJ045	3	10	10	2		29.04.2017	07.07.1949	67.8	2		3	3	2	65.8	155	1.55	27.4	3	83.2	1	42.5	2	0	0	0	0	0	0	0	0	0	0	0	0	0	0	60	20	0	0	0	0	2	0	0	0	0	0	0
GK001	3	32	32	2		03.05.2017	07.06.1940	76.9	2		2	3	1	41	152.2	1.52	17.7	1	60.8	1	23.8	1	30	18.5	0	0	0	0	3	30	18.5	0	0	0	0	2	30	18.5	0	0	0	0	2	30	18.5	0	0	0	0
GK002	3	39	39	2		03.05.2017	07.11.1931	85.5	2		1	2	1	60	149.4	1.49	26.9	3	92.7	2	41.7	2	0	0	0	0	0	0	0	0	0	0	0	0	0	0	0	0	0	0	0	0	0	0	0	0	0	0	0
GK003	3	22	22	2		03.05.2017	04.06.1945	71.9	2		1	3	3	58.6	149.6	1.5	26.2	3	83.3	1	39.1	2	10	21.5	0	0	0	0	2	10	21.5	0	0	0	0	1	0	0	0	0	0	0	0	10	21.5	0	0	0	0
GK004	3	30	30	2		03.05.2017	08.09.1936	80.6	2		1	3	2	58.8	155	1.55	24.5	2	82.7	1	34.1	2	60	13	0	0	0	0	3	60	13	0	0	0	0	2	0	0	0	0	0	0	0	60	13	0	0	0	0
GK005	3	16	16	2		03.05.2017	08.07.1947	69.8	2		2	3	1	61.4	160.7	1.61	23.8	2	77.9	1	32.6	2	45	20	15	28	0	0	2	45	20	15	28	0	0	2	0	0	0	0	0	0	0	45	20	15	28	0	0
GK006	3	23	23	2		03.05.2017	15.03.1934	83.1	2		3	3	3	62.8	161.3	1.61	24.1	2	86.4	1	41.6	2	10	45.5	0	0	0	0	3	10	45.5	0	0	0	0	2	10	45.5	0	0	0	0	2	10	45.5	0	0	0	0
GK008	3	27	27	2		03.05.2017	05.11.1955	61.5	2		2	2	1	45.6	152.3	1.52	19.7	2	66.9	1	26.7	1	0	0	0	0	0	0	0	0	0	0	0	0	0	0	0	0	0	0	0	0	0	0	0	0	0	0	0
GK009	3	11	11	2		03.05.2017	30.06.1956	60.8	2		3	2	1	48.8	153	1.53	20.8	2	73.7	1	31.8	2	120	29.5	0	0	0	0	1	120	29.5	0	0	0	0	1	120	29.5	0	0	0	0	1	120	29.5	0	0	0	0
GK010	3	15	15	2		03.05.2017	31.10.1951	65.5	2		3	2	1	48.6	150.5	1.51	21.5	2	70.6	1	32.8	2	0	0	0	0	0	0	0	0	0	0	0	0	0	0	0	0	0	0	0	0	0	0	0	0	0	0	0
GK011	3	6	6	2		03.05.2017	28.10.1955	61.5	1		3	3	1	49.8	143.4	1.43	24.2	2	73.5	1	33.7	2	60	34.5	60	34.5	0	0	1	0	0	0	0	0	0	0	0	0	0	0	0	0	0	60	34.5	60	34.5	0	0
GK012	3	10	10	2		03.05.2017	02.10.1953	63.6	4	WIDOWED	2	2	2	70.6	161.1	1.61	27.2	3	86.3	1	37.8	2	0	0	0	0	0	0	0	0	0	0	0	0	0	0	0	0	0	0	0	0	0	0	0	0	0	0	0
GK013	3	24	24	2		03.05.2017	13.08.1943	73.7	2		1	3	2	47.4	151.1	1.51	20.8	2	69.1	1	30.1	1	10	20	10	20	0	0	3	10	20	10	20	0	0	2	10	20	10	20	0	0	2	10	20	10	20	0	0
GK014	3	20	20	2		03.05.2017	11.02.1943	74.2	2		1	2	1	45.6	155.1	1.55	19	2	72.2	1	29.2	1	60	20	0	0	0	0	3	60	20	0	0	0	0	2	0	0	0	0	0	0	0	60	20	0	0	0	0
GK015	3	25	25	2		03.05.2017	07.05.1944	73	2		1	2	1	53.6	154.4	1.54	22.5	2	78.5	1	31.3	2	30	28	0	0	0	0	3	30	28	0	0	0	0	2	30	28	0	0	0	0	2	30	28	0	0	0	0
GK018	3	30	30	2		03.05.2017	26.12.1940	76.4	2		4	3	2	55.4	153.4	1.53	23.5	2	77.8	1	36.6	2	60	8	10	8	0	0	3	60	8	0	0	0	0	2	60	20	0	0	0	0	1	60	8	10	8	0	0
GK019	3	14	14	2		03.05.2017	20.03.1950	67.1	2		2	3	2	57	146.2	1.46	26.7	3	82	1	38.8	2	0	0	0	0	0	0	0	0	0	0	0	0	0	0	0	0	0	0	0	0	0	0	0	0	0	0	0
GK020	3	20	20	2		03.05.2017	28.10.1942	74.5	2		3	2	1	42.2	143	1.43	20.6	2	81.8	1	30.4	1	0	0	0	0	0	0	0	0	0	0	0	0	0	0	0	0	0	0	0	0	0	0	0	0	0	0	0
GK021	3	10	10	2		03.05.2017	07.07.1948	68.8	2		3	2	1	44.6	146.2	1.46	20.9	2	68.5	1	31.1	2	40	20	0	0	0	0	3	40	20	0	0	0	0	1	0	0	0	0	0	0	0	40	20	0	0	0	0
GK022	3	39	39	2		03.05.2017	11.11.1937	79.5	2		2	3	2	64	162.8	1.63	24.1	2	92.8	2	35.5	2	0	0	0	0	0	0	0	0	0	0	0	0	0	0	0	0	0	0	0	0	0	0	0	0	0	0	0
GK023	3	12	12	2		03.05.2017	16.03.1952	65.1	2		3	2	1	64.8	157.4	1.57	26.2	3	89.2	2	36.6	2	0	0	0	0	0	0	0	0	0	0	0	0	0	0	0	0	0	0	0	0	0	0	0	0	0	0	0
GK026	3	7	7	2		03.05.2017	04.04.1955	62.1	2		3	2	1	54	161	1.61	20.8	2	72.1	1	29.8	1	0	0	0	0	0	0	0	0	0	0	0	0	0	0	0	0	0	0	0	0	0	0	0	0	0	0	0
GK027	3	21	21	2		03.05.2017	01.05.1943	74	2		2	2	1	56.2	154	1.54	23.7	2	85	1	34.6	2	10	29.5	0	0	0	0	3	10	29.5	0	0	0	0	2	10	29.5	0	0	0	0	2	10	29.5	0	0	0	0
GK029	3	15	15	2		03.05.2017	23.09.1943	73.6	2		3	2	1	62.8	155.6	1.56	25.9	3	81.2	1	41.3	2	0	0	0	0	0	0	0	0	0	0	0	0	0	0	0	0	0	0	90	54	1	0	0	0	0	0	0
GK030	3	11	11	2		03.05.2017	10.11.1955	61.5	2		2	2	2	61.2	157.5	1.58	24.7	2	78.4	1	36.7	2	30	20.5	0	0	0	0	2	30	20.5	0	0	0	0	1	0	0	0	0	0	0	0	30	20.5	0	0	0	0
GK031	3	30	30	2		03.05.2017	11.08.1942	74.7	2		2	1	1	44	150.5	1.51	19.4	2	67.4	1	31.2	2	60	20	0	0	60	19	1	60	20	0	0	0	0	1	60	20	0	0	0	0	1	60	20	0	0	60	19
GK032	3	16	16	2		03.05.2017	08.11.1949	67.5	2		2	2	1	45	151.8	1.52	19.5	2	68.3	1	28.6	1	30	18	0	0	0	0	3	30	18	0	0	0	0	2	30	18	0	0	0	0	2	30	18	0	0	0	0
BS001	3	25	25	2		13.05.2017	04.10.1947	69.6	2		3	2	3	58.4	158.7	1.59	23.2	2	77.5	1	34.3	2	0	0	0	0	0	0	0	0	0	0	0	0	0	0	0	0	0	0	0	0	0	0	0	0	0	0	0
BS005	3	15	15	2		13.05.2017	07.11.1947	69.5	2		1	3	1	70.2	152.6	1.53	30.1	4	99.5	2	42.6	2	0	0	0	0	0	0	0	0	0	0	0	0	0	0	0	0	0	0	0	0	0	0	0	0	0	0	0
BS006	3	17	17	2		13.05.2017	24.10.1950	66.6	1		3	2	2	67.4	154	1.54	28.4	3	84.8	1	37.2	2	60	21.5	0	0	0	0	2	0	0	0	0	0	0	0	60	21.5	0	0	0	0	1	60	21.5	0	0	0	0
BS007	3	18	18	2		13.05.2017	30.05.1948	69	4	WIDOWED	2	3	2	78.6	148.3	1.48	35.7	4	92.5	2	42.5	2	120	21.5	0	0	0	0	3	120	21.5	0	0	0	0	2	0	0	0	0	0	0	0	120	21.5	0	0	0	0
BS009	3	30	30	2		13.05.2017	21.08.1941	75.7	2		2	3	1	56.6	145.5	1.46	26.7	3	87	1	37	2	40	29.5	0	0	0	0	3	40	29.5	0	0	0	0	2	0	0	0	0	0	0	0	40	29.5	0	0	0	0
BS010	3	19	19	2		13.05.2017	23.05.1946	71	1		3	2	3	59	152.9	1.53	25.2	3	79.5	1	37.8	2	0	0	0	0	0	0	0	0	0	0	0	0	0	0	0	0	0	0	0	0	0	0	0	0	0	0	0
BS011	3	12	12	2		13.05.2017	09.08.1950	66.8	2		1	3	1	51.6	156.5	1.57	21.1	2	69.3	1	33.6	2	60	10	0	0	0	0	3	60	10	0	0	0	0	2	0	0	0	0	0	0	0	60	10	0	0	0	0
BS012	3	17	17	2		13.05.2017	27.06.1945	71.9	2		1	2	1	64.2	148.9	1.49	29	3	85	1	41.6	2	30	20	0	0	0	0	3	30	20	0	0	0	0	2	0	0	0	0	0	0	0	30	20	0	0	0	0
BS013	3	5	5	2		13.05.2017	14.07.1957	59.8	2		3	1	2	62.2	161.1	1.61	24	2	80.6	1	33.8	2	60	20	0	0	0	0	3	60	20	0	0	0	0	2	60	28	0	0	0	0	2	60	20	0	0	0	0
BS014	3	17	17	2		13.05.2017	21.11.1957	59.5	2		2	2	1	40.8	141.8	1.42	20.3	2	72.1	1	11.3	1	0	0	0	0	0	0	0	0	0	0	0	0	0	0	120	29.5	0	0	0	0	1	0	0	0	0	0	0
BS015	3	20	20	2		13.05.2017	28.05.1942	75	4	WIDOWED	3	3	1	53.2	150.5	1.51	23.5	2	78.7	1	34.7	2	60	28	10	29.5	0	0	1	60	28	10	29.5	0	0	1	60	28	10	29.5	0	0	1	60	28	10	29.5	0	0
BS016	3	17	17	2		13.05.2017	23.04.1947	70.1	2		2	3	2	61.4	160.5	1.61	23.8	2	77.8	1	29.8	1	30	21.5	0	0	0	0	2	30	21.5	0	0	0	0	2	0	0	0	0	0	0	0	30	21.5	0	0	0	0
BS017	3	26	26	2		13.05.2017	10.05.1944	73	2		1	3	2	56.4	155.4	1.55	23.4	2	86.9	1	37.8	2	30	20	0	0	0	0	3	30	20	0	0	0	0	2	15	20	0	0	0	0	2	30	20	0	0	0	0
BS019	3	5	5	2		13.05.2017	29.06.1961	55.9	2		2	3	1	66	156.5	1.57	26.9	3	85.6	1	36.3	2	0	0	0	0	0	0	0	0	0	0	0	0	0	0	0	0	0	0	0	0	0	0	0	0	0	0	0
BS020	3	21	21	2		13.05.2017	24.08.1943	73.7	2		2	3	2	64.2	153	1.53	27.4	3	87.1	1	38	2	0	0	0	0	0	0	0	0	0	0	0	0	0	0	0	0	0	0	0	0	0	0	0	0	0	0	0
BS021	3	5	5	2		13.05.2017	27.06.1961	55.9	3		3	3	2	57	157.1	1.57	23.1	2	73.6	1	26.2	1	30	20	0	0	0	0	3	30	20	0	0	0	0	2	10	20	0	0	0	0	1	30	20	0	0	0	0
BS022	3	27	27	2		13.05.2017	11.03.1948	69.2	2		2	3	1	76.4	149.8	1.5	34	4	99.5	2	41.7	2	0	0	0	0	0	0	0	0	0	0	0	0	0	0	0	0	0	0	0	0	0	0	0	0	0	0	0
BS023	3	20	20	2		13.05.2017	07.11.1942	74.5	4	WIDOWED	3	2	3	46.8	144.3	1.44	22.5	2	74.9	1	35.5	2	30	20	45	21.5	0	0	3	30	20	45	21.5	0	0	2	20	20	0	0	0	0	1	30	20	45	21.5	0	0
BS024	3	7	7	2		13.05.2017	02.11.1960	56.5	1		2	3	2	70.4	156.9	1.57	28.6	3	81.5	1	38.6	2	30	28	30	28	0	0	2	30	28	30	28	0	0	2	0	0	0	0	0	0	0	30	28	30	28	0	0
BS025	3	13	13	2		13.05.2017	05.03.1949	68.2	2		2	2	1	64.4	154.4	1.54	27	3	92.6	2	39.4	2	60	20	0	0	0	0	2	60	20	0	0	0	0	1	60	20	0	0	0	0	1	60	20	0	0	0	0
BS026	3	22	22	2		13.05.2017	08.12.1955	61.4	2		3	3	2	59.8	162	1.62	22.8	2	81.1	1	34.4	2	30	25.5	20	29.5	0	0	1	20	29.5	0	0	0	0	4	20	29.5	0	0	0	0	2	30	25.5	20	29.5	0	0
BS027	3	25	25	2		13.05.2017	08.07.1942	74.8	2		2	3	3	50	151.5	1.52	21.8	2	75.5	1	31.2	2	30	20	0	0	0	0	3	30	20	0	0	0	0	2	0	0	0	0	0	0	0	30	20	0	0	0	0
BS028	3	9	9	2		13.05.2017	18.01.1963	54.3	1		3	1	2	55.4	154.9	1.55	23.1	2	78.4	1	31.7	2	0	0	0	0	0	0	0	0	0	0	0	0	0	0	0	0	0	0	0	0	0	0	0	0	0	0	0
BS029	3	5	5	2		13.05.2017	01.02.1957	60.3	2		3	2	2	66.8	159.1	1.59	26.4	3	86	1	35.3	2	35	10	60	8.5	0	0	3	35	10	60	8.5	0	0	3	0	0	150	8.5	0	0	1	35	10	60	8.5	0	0
BS030	3	29	29	2		13.05.2017	05.06.1941	75.9	4	WIDOWED	1	3	2	45.8	153.9	1.54	19.3	2	74.8	1	33	2	60	28	0	0	0	0	3	60	28	0	0	0	0	2	0	0	0	0	0	0	0	60	28	0	0	0	0
BS031	3	10	10	2		13.05.2017	09.12.1955	61.4	2		1	1	2	90.8	155.6	1.56	37.5	4	103.8	2	44.5	2	60	18	0	0	0	0	3	60	18	0	0	0	0	2	0	0	0	0	0	0	0	60	18	0	0	0	0
BS032	3	25	25	2		13.05.2017	30.12.1942	74.4	2		3	2	3	77.4	159.2	1.59	30.5	4	91.1	2	40.5	2	60	20	0	0	0	0	3	60	20	0	0	0	0	1	60	28	0	0	0	0	1	60	20	0	0	0	0
BS033	3	13	13	2		13.05.2017	31.05.1951	66	4	WIDOWED	3	1	1	77	148.3	1.48	35	4	69.8	1	45.1	2	0	0	0	0	0	0	0	0	0	0	0	0	0	0	0	0	0	0	0	0	0	0	0	0	0	0	0
BS034	3	43	43	2		13.05.2017	27.07.1945	71.8	4	WIDOWED	2	3	3	60	162	1.62	22.9	2	78.8	1	32.7	2	30	20	0	0	0	0	3	30	20	0	0	0	0	2	0	0	0	0	0	0	0	30	20	0	0	0	0
BS035	3	14	14	2		13.05.2017	21.07.1947	69.8	2		2	3	2	79.2	150.2	1.5	35.1	4	101	2	45.5	2	0	0	0	0	0	0	0	0	0	0	0	0	0	0	0	0	0	0	0	0	0	0	0	0	0	0	0
BS036	3	34	34	2		13.05.2017	17.11.1932	84.5	2		1	2	2	48.6	157.6	1.58	19.6	2	61	1	32.5	2	0	0	0	0	0	0	0	0	0	0	0	0	0	0	0	0	0	0	0	0	0	0	0	0	0	0	0
BS038	3	13	13	2		13.05.2017	06.02.1952	65.3	2		2	2	3	65.2	149.3	1.49	29.3	3	87.7	1	41	2	60	20	0	0	0	0	3	60	20	0	0	0	0	2	0	0	0	0	0	0	0	60	20	0	0	0	0
BS040	3	15	15	2		13.05.2017	31.10.1949	67.5	1		3	1	1	50	149.6	1.5	22.3	2	74.4	1	32.8	2	0	0	0	0	0	0	0	0	0	0	0	0	0	0	0	0	0	0	0	0	0	0	0	0	0	0	0
BS043	3	30	30	2		13.05.2017	25.06.1938	78.9	2		1	3	3	52.8	150.5	1.51	23.3	2	75.2	1	36.7	2	0	0	0	0	0	0	0	0	0	0	0	0	0	0	0	0	0	0	0	0	0	0	0	0	0	0	0
KG002	3	12	12	2		26.05.2017	11.10.1952	64.6	2		3	3	3	52.8	158.8	1.59	20.9	2	75.1	1	34.3	2	20	28	0	0	0	0	1	45	28	0	0	0	0	1	20	28	0	0	0	0	1	20	28	0	0	0	0
KG004	3	6	6	2		26.05.2017	29.05.1959	58	2		4	1	2	69.2	159	1.59	27.4	3	86	1	41.1	2	30	20	0	0	0	0	3	30	20	0	0	0	0	2	0	0	0	0	0	0	0	30	20	0	0	0	0
KG006	3	7	7	2		26.05.2017	12.09.1960	56.7	2		3	2	1	65.8	157	1.57	26.7	3	85.5	1	34.6	2	60	28	0	0	0	0	1	0	0	0	0	0	0	0	60	28	0	0	0	0	2	60	28	0	0	0	0
KG007	3	13	13	2		26.05.2017	01.09.1936	80.7	2		2	2	2	61.6	156.4	1.56	25.2	3	89.5	2	41.7	2	15	29.5	0	0	0	0	1	15	29.5	0	0	0	0	1	15	29.5	0	0	0	0	1	15	29.5	0	0	0	0
KG009	3	5	5	2		26.05.2017	25.09.1962	54.7	2		3	1	1	52.2	163.5	1.64	19.5	2	71	1	30	1	0	0	0	0	0	0	0	45	20	0	0	0	0	1	0	0	0	0	0	0	0	0	0	0	0	0	0
KG010	3	17	17	2		26.05.2017	03.03.1945	72.2	1		2	1	1	47	151.1	1.51	20.6	2	73.5	1	32.7	2	60	20	0	0	0	0	3	60	20	0	0	0	0	2	60	20	0	0	0	0	2	60	20	0	0	0	0
KG011	3	13	13	2		26.05.2017	28.02.1954	63.2	2		2	3	3	74.4	153.1	1.53	31.7	4	98.5	2	41.8	2	30	25	0	0	0	0	3	30	25	0	0	0	0	2	30	20	0	0	0	0	2	30	25	0	0	0	0
KG012	3	17	17	2		26.05.2017	31.05.1951	66	2		3	2	1	95.6	147.3	1.47	44.1	4	108.9	2	48.3	2	20	20	5	20	0	0	2	20	20	5	20	0	0	1	20	20	20	20	0	0	1	20	20	5	20	0	0
KG014	3	11	11	2		26.05.2017	16.01.1951	66.4	2		3	3	2	49.8	147.5	1.48	22.9	2	76	1	33.5	2	45	20	0	0	0	0	3	60	21.5	0	0	0	0	2	60	21.5	0	0	0	0	2	45	20	0	0	0	0
KG015	3	12	12	2		26.05.2017	16.01.1950	67.4	2		2	2	1	58.8	158.5	1.59	23.4	2	79.1	1	32.4	2	30	28	0	0	0	0	1	0	0	0	0	0	0	0	0	0	0	0	0	0	0	30	28	0	0	0	0
KG016	3	26	26	2		26.05.2017	15.09.1941	75.7	2		3	3	3	48.8	163.4	1.63	18.3	1	69	1	31.4	2	0	0	0	0	0	0	0	0	0	0	0	0	0	0	0	0	0	0	0	0	0	0	0	0	0	0	0
KG019	3	20	20	2		26.05.2017	07.11.1939	77.5	4	WIDOWED	2	2	1	57.4	150.7	1.51	25.3	3	91.5	2	34.9	2	20	29.5	0	0	0	0	1	20	29.5	0	0	0	0	1	20	29.5	0	0	0	0	1	20	29.5	0	0	0	0
KG021	3	15	15	2		26.05.2017	05.04.1948	69.1	2		3	2	2	53.4	149.6	1.5	23.9	2	79.2	1	31.6	2	60	20	0	0	0	0	3	60	20	0	0	0	0	2	60	20	0	0	0	0	1	60	20	0	0	0	0
KG022	3	8	8	2		26.05.2017	07.08.1954	62.8	2		3	3	2	50.2	152.8	1.53	21.5	2	69.5	1	32.5	2	30	45.5	5	45.5	0	0	1	0	0	0	0	0	0	0	0	0	0	0	0	0	0	30	45.5	5	45.5	0	0
KG023	3	18	18	2		26.05.2017	23.09.1945	71.7	2		3	3	1	85	153.6	1.54	36	4	102.7	2	43.6	2	0	0	0	0	0	0	0	0	0	0	0	0	0	0	0	0	0	0	0	0	0	0	0	0	0	0	0
KG024	3	30	30	2		26.05.2017	06.11.1935	81.6	2		3	3	3	59.8	156	1.56	24.6	2	87	1	41.1	2	20	20	0	0	0	0	2	20	20	0	0	0	0	1	0	0	0	0	0	0	0	20	20	0	0	0	0
KG026	3	13	13	2		26.05.2017	06.10.1950	66.6	2		2	2	1	59.8	160.7	1.61	23.2	2	74	1	34.1	2	15	20	0	0	0	0	2	15	20	0	0	0	0	2	0	0	0	0	0	0	0	15	20	0	0	0	0
KG027	3	10	10	2		26.05.2017	25.09.1956	60.7	2		1	2	1	51	159.5	1.6	20	2	77.9	1	28.5	1	0	0	0	0	0	0	0	0	0	0	0	0	0	0	0	0	0	0	0	0	0	0	0	0	0	0	0
KG028	3	8	8	2		26.05.2017	25.07.1962	54.8	2		4	2	3	52	155.6	1.56	21.5	2	78.3	1	48.1	2	0	0	0	0	0	0	0	0	0	0	0	0	0	0	0	0	0	0	0	0	0	0	0	0	0	0	0
KG029	3	20	20	2		26.05.2017	21.07.1953	63.8	2		4	1	3	67	150.4	1.5	29.6	3	85.1	1	34.5	2	60	13	0	0	0	0	3	60	13	0	0	0	0	2	60	13	0	0	0	0	2	60	13	0	0	0	0
KG030	3	12	12	2		26.05.2017	19.03.1952	65.2	2		3	2	2	52.4	153.6	1.54	22.2	2	71.2	1	30.3	1	20	20	0	0	0	0	3	20	20	0	0	0	0	2	20	20	0	0	0	0	2	20	20	0	0	0	0
KG032	3	18	18	2		26.05.2017	07.07.1946	70.9	4	WIDOWED	2	3	3	64.8	151.5	1.52	28.2	3	93.4	2	41	2	30	29.5	0	0	0	0	1	30	29.5	0	0	0	0	1	30	29.5	0	0	0	0	1	30	29.5	0	0	0	0
[truncated: 88 more columns]

## Sheet: Variable View
Variable Name			Values
Reference_No
A1			1 = Yes, as usual, 2 = Yes, but Irregular, 3 = No
A1_Duration
A1_Duration_1
Ethnicity			1 = Malay, 2 = Chinese, 3 = Indian, 4 = Others
Ethnicity_State
D.O.M
D.O.B
Age
Marital_Status			1 = Single, 2 = Married, 3 = Divorced, 4 = Others
Marital_Status_State
Edu_Cat			1 = No formal education, 2 = Primary education, 3 = Secondary education, 4 = Tertiary education
Working_Status			1 = Working, 2 = Housewife, 3 = Retiree
Monthly_Household_Income			1 = Less than RM2300, 2 = RM2300 - RM5599, 3 = Equal or more than RM5600
Body_Weight
Height
Height_m
BMI
BMI_Category			1 = Underweight, 2 = Normal, 3 = Overweight, 4 = Obesity
Waist_Circumference
WC_WHO_Cat			1 = Acceptable, 2 = Unhealthy
Body_Fat_Percentage
BF_Category			1 = Acceptable, 2 = Unhealthy
H1_Duration_1	Sun Exposure
H1_BSA_1
H1_Duration_2
H1_BSA_2
H1_Duration_3
H1_BSA_3
H1_Frequency
H2_Duration_1
H2_BSA_1
H2_Duration_2
H2_BSA_2
H2_Duration_3
H2_BSA_3
H2_Frequency
H3_Duration_1
H3_BSA_1
H3_Duration_2
H3_BSA_2
H3_Duration_3
H3_BSA_3
H3_Frequency
H1_Duration_1_1
H1_BSA_1_1
H1_Duration_2_1
H1_BSA_2_1
H1_Duration_3_1
H1_BSA_3_1
H1_Frequency_1
H2_Duration_1_1
H2_BSA_1_1
H2_Duration_2_1
H2_BSA_2_1
H2_Duration_3_1
H2_BSA_3_1
H2_Frequency_1
H3_Duration_1_1
H3_BSA_1_1
H3_Duration_2_1
H3_BSA_2_1
H3_Duration_3_1
H3_BSA_3_1
H3_Frequency_1
H1_SEI
H2_SEI
H3_SEI
Total_BSA
Total_Duration
Total_SEI
Average_BSA
Average_Duration
Average_SEI
Serum_Vit_D
VitD_Category			1 = Deficiency, 2 = Inadequate, 3 = Adequate
Energy_Intake
Protein
Carbohydrate
Total_Fat
Sodium
Potassium
Calcium
Iron
Phosphorus
Magnesium
Zinc
PRO_Percentage
CHO_Percentage
FAT_Percentage
Cereals
Vegetables
Fruits
Poultry
Fish
Legumes
Dairy_Products
Processed_Meat
Red_Meat
White_Meat
Eggs
BMR_Schofield
BMR_Henry
EI_BMR_Schofield
EI_BMR_Henry
EI_Report_Schofield			1 = Under-report, 2 = Accurate-report, 3 = Over-report
EI_Report_Henry			1 = Under-report, 2 = Accurate-report, 3 = Over-report
Cereal_Score
Vegetable_Score
Fruit_Score
Poultry_Score
Fish_Score
Legume_Score
Dairy_Score
Sodium_Score
FAT_Score
HEI_Score
HEI_Category			1 = Poor, 2 = Needs improvement, 3 = Good
Cereal_MDG			1 = Achieved, 2 = Did not achieve
Vegetable_MDG			1 = Achieved, 2 = Did not achieve
Fruit_MDG			1 = Achieved, 2 = Did not achieve
Poultry_MDG			1 = Achieved, 2 = Did not achieve
Fish_MDG			1 = Achieved, 2 = Did not achieve
Legume_MDG			1 = Achieved, 2 = Did not achieve
Dairy_MDG			1 = Achieved, 2 = Did not achieve
Sodium_MDG			1 = Achieved, 2 = Did not achieve
FAT_MDG			1 = Achieved, 2 = Did not achieve
Log_Duration
Log_SEI
Log_Dairy
Log_METs
Log_Sodium
Log_Poultry_Score
Log_FAT_Score
Log_Serum_Calcium
Implausible
Implausible_Cat_1.5			1 = Under-report, 2 = Accurate-report, 3 = Over-report
Implausible_Cat_2			1 = Under-report, 2 = Accurate-report, 3 = Over-report
